# Supplementary material for: OASL phase condensation induces amyloid-like fibrillation of RIPK3 to promote virus-induced necroptosis
Source: Nat Cell Biol. 2023 Jan 5;25(1):92–107. doi: 10.1038/s41556-022-01039-y (PMC9859756; doi:10.1038/s41556-022-01039-y)
Supplement: Supplementary file 1 — Supplementary Table 1 [file 41556_2022_1039_MOESM1_ESM.xlsx]

## Sheet: Sheet1
	Supplementary Table 1: Peptides of RIPK3-interacting proteins during virus infection identified by mass spectrometry
	Classification	Protein	Unique Peptides	Peptides detected
	Interferon-associated	OASL1	1	(R) GQRPIILKPADPTNNVAEGYR
		Irf2bp1	2	(R) IELLIDAAR
				(R) QLGELLTDGVR
	TNFα/necroptosis-associated	Tnfaip3	1	(R) SLESGSNFAPLK
		Bcl10	1	(K) LLDYLQENPR
		Casp8	4	(K) LSEEVSELELR
				(K) FLLNNEIPK
				(R) TMLAENNLETLK
				(K) QMPQPTFTLR
		RIPK2	1	(R) QLLDTSDIQGEEFAK
	Phosphoinositide-associated	Pip5k1a	2	(K) LLPGYYMNLNQNPR
				(K) LDVAESEFTH
		Plekha1	1	(R) LLSLQESQLPK
		Vac14	3	(K) VAALEIEK
				(K) LVTPEDDEPDEPK
				(R) ANLLNPPSTK
