# Supplementary material for: OASL phase condensation induces amyloid-like fibrillation of RIPK3 to promote virus-induced necroptosis
Source: Nat Cell Biol. 2023 Jan 5;25(1):92–107. doi: 10.1038/s41556-022-01039-y (PMC9859756; doi:10.1038/s41556-022-01039-y)
Supplement: Supplementary file 10 — Statistical source data. [file 41556_2022_1039_MOESM10_ESM.xlsx]

## Sheet: Fig1c
Figure 1c
	MCMV												M45mutRHIM
	hpi	Oasl1+/+				Oasl1-/-							hpi	Oasl1+/+				Oasl1-/-
	6	2.6	8.48	4.25	4.36	3.49	3.97	0	0				6	27.5	30.5	55.7	25.77	20.98	16.42	0.21	3.71
	7	8.84	9.7	8.67	6.34	4.84	0	0	0				7	35.25	31.47	52.3	46.75	18.46	30.74	0	8.03
	8	14.21	9.03	9.21	5.64	0	0	0	0				8	40.738	50.52	73.59	61.479	3.769	0	4.012	0
	9	13.79	15.01	17.07	8.94	0	0	0	0				9	56.64	65.16	104.68	76.67	8.92	2.23	4.38	0
	10	19.57	20.24	16.59	15.63	0	0	1.98	0.68				10	91.5	82.07	87.56	104.32	22.22	11.41	7.14	0
	11	25.81	25.66	26.47	22.72	0	0	4.43	0.2				11	108.88	99.55	102.4	107.51	53.42	13.95	14.56	0
	12	27.2	34.4	43.62	41.58	-6.83	6.94	15.05	3.59				12	104.81	103.86		105.01	96.88	41.39	27.08	0

## Sheet: Fig1d
Figure 1d
	Oasl1+/+	Oasl1-/-
	82.7704	45.8895
	89.638	47.1678
	88.0565	49.9659

## Sheet: Fig1e
Figure 1e
	ATP level										LDH release
	hpi	Oasl1+/+				Oasl1-/-					hpi	Oasl1+/+			Oasl1-/-
	8hr	35.24	28.1	39.03	27.96	6.89	12.98	3.46	3.25		8hr	11.0281	12.488	11.1944	5.88614	6.55442	6.4704
	18hr	52.29	64.33	55.38	62.13	30.72	30.43	33.91	34.33		18hr	31.51	33.58	21.84	17.84	14.86	7.42

## Sheet: Fig1g
Figure 1g
	M45mutRHIM						HSV-1
	hpi	12hr	24hr	48hr	72hr		hpi	12hr	24hr	48hr	72hr
	Oasl1+/+	2.50515	1.50515	3.55976	4.50515		Oasl1+/+	1	2	2	2
		2.90309	2.36248	4.29445	4.50515			1	2	2	3.39794
		2.68124	1.88536	3.31672	4.20412			1	1	2	2
		2.50515	2.0103	4.09488	3.50515
							Oasl1-/-	1	1	3	3.95424
	Oasl1-/-	2.44716	1.40824	5.38268	5.58184			1	2	2	3.39794
		2.64345	2.68699	6.17945	5.98184
