# Supplementary material for: OASL phase condensation induces amyloid-like fibrillation of RIPK3 to promote virus-induced necroptosis
Source: Nat Cell Biol. 2023 Jan 5;25(1):92–107. doi: 10.1038/s41556-022-01039-y (PMC9859756; doi:10.1038/s41556-022-01039-y)
Supplement: Supplementary file 12 — Statistical source data. [file 41556_2022_1039_MOESM12_ESM.xlsx]

## Sheet: Fig2c
Figure 2c
	Oasl1+/+		Oasl1-/-
	0 hpi	6 hpi	0 hpi	6 hpi
	4	327	0	94
	2	134	0	31
	3	305	0	52
	1	338	3	23
	0	185	2	80
	2	100	2	31
	3	208	3	27
	1	120	2	24
	4	225	2	32
	2	453	2	24
	0	242	0	38
	3	179	7	76
	0	144	3	63
	3	110	8	20
	2	120	9	66
	1	103	5	89
	8	156	4	144
	2	205	7	31
	1	180	7	105
	8	173	9	84
	14	315	5	94
	13	136	3	145
	17	136	5	144
	49	92	5	54
	41	93	1	50
	7	227	4	52
	6	295	2	71
	8	294	0	27
	6	96	0	20
	0	223	0	66
	0	235	9	65
	0	213	7	91

## Sheet: Fig2h
Figure 2h
	hpi	Vec			OASL1			N-OAS			C-UBLs
	16hrs	0.896601	0.611621	0.5	33.236	28.5077	30	2.77801	2.73748	2.7	1.69746	1.7209	1.7
	20hrs	1.89868	1.18291	1.55	32.7419	28.2506	30	0.772914	1.20478	0.98	-0.233781	0.243959	0.2
	24hrs	11.0092	12.1305	11.5	41.1849	47.7331	44.45	13.9512	16.0632	14.5	10.899	12.8377	11.89
	48hrs	33.6489	34.1903	33.8	67.317	64.0467	65.5	35.0276	36.9774	36	28.5722	30.9102	29.8
