# Supplementary material for: OASL phase condensation induces amyloid-like fibrillation of RIPK3 to promote virus-induced necroptosis
Source: Nat Cell Biol. 2023 Jan 5;25(1):92–107. doi: 10.1038/s41556-022-01039-y (PMC9859756; doi:10.1038/s41556-022-01039-y)
Supplement: Supplementary file 14 — Statistical source data. [file 41556_2022_1039_MOESM14_ESM.xlsx]

## Sheet: Fig3d
Figure 3d
	A595
	OASL-GFP	N-OAS-GFP	C-UBL-GFP
	0.083		-0.0286
	0.17	0.054	-0.054
	0.183		-0.0257
	0.205	0.051	-0.075
	0.255		-0.0646
	0.32	0.042	-0.0157
	0.344	-0.068	-0.0094
	0.349	-0.037	-0.0801
	0.366	0.049	-0.0591
	0.385		-0.0629
	0.386	0.047	-0.0681
	0.387		-0.0466
	0.388	-0.086	0.0156
	0.389	-0.081	-0.0409
	0.393	-0.007	-0.0076
	0.4	-0.016	-0.0589
	0.435		-0.033
	0.474	0.036	-0.0337
	0.475	0.083	-0.0752
	0.483		-0.0597
	0.492	0.061	-0.0518
	0.495		-0.0548
	0.508	0.021	-0.0564
	0.53		-0.0393
	0.543	0.036	-0.0529
	0.565		-0.0535
	0.57		-0.0322
	0.575	0.172	-0.0087
	0.582	0.175	-0.0135
	0.658	0.207	-0.0103
	0.666	0.316	-0.0463
	0.671	0.166	-0.0372
	0.673	0.226	-0.0433
	0.675	0.186	-0.0084
	0.685	-0.308	-0.0812
	0.69	0.156	-0.0491
	0.693	0.235	-0.0079
	0.704	0.115	0.0017
	0.718	0.288	-0.0328
	0.722	0.201	-0.0226
	0.723	0.298	-0.0376
	0.727	0.321	-0.0451
	0.728	0.332	-0.042
	0.738	0.545	-0.0391
	0.746	0.344	-0.0362
	0.75	0.174	-0.0151
	0.754	0.244	-0.0257
	0.755	0.394	-0.0314
	0.758	0.36	-0.0381
	0.772	0.361	-0.0002
	0.786	0.308	-0.0177
	0.792	0.215	-0.0118
	0.792	0.442	-0.0354
	0.806	0.301	-0.0192
	0.812	0.299	-0.0013
	0.817	0.296	-0.0042
	0.818	0.424	-0.0343
	0.85	0.319	0.0013
	0.852	0.411	-0.0052
	0.855	0.467	-0.0295
	0.862	0.502	-0.0265
	0.874	0.55	-0.0242
	0.88	0.525	-0.0176
	0.882	0.48	-0.0226
	0.882	0.504	-0.0245
	0.886	0.442	-0.0014
	0.918	0.427	-0.0001
	0.93	0.491	0.0015
	0.95	0.445	0.0032
	0.95	0.425	-0.0006
	0.954	0.482	-0.0088
	0.972	0.621	-0.0172
	0.979	0.666	-0.0105
	0.982	0.714	-0.0165
	0.986	0.621	-0.0127
	1	0.685	-0.0129
	1.001	0.625	-0.0086
	1.015	0.688	-0.0115
	1.034	0.65	-0.0055
	1.037	0.675	-0.0066
	1.038	0.655	-0.0115
	1.04	0.712	-0.0122
	1.048	0.687	-0.0104
	1.154	0.841	-0.0014
	1.063	0.726	-0.0106
	1.071	0.713	-0.0073
	1.077	0.742	-0.0086
	1.082	0.726	-0.0044
	1.086	0.743	-0.0079
	1.088	0.761	-0.0057
	1.089	0.708	-0.0026
	1.109	0.779	-0.0052
	1.091	0.725	-0.0023
	1.102	0.775	-0.0084
	1.102	0.785	-0.0012
	1.11	0.751	-0.0021
	1.128	0.805	-0.0059
	1.128	0.817	-0.0059
	1.143	0.836	-0.0008
	1.143	0.839	-0.0041
	1.131	0.765	-0.005
	1.145	0.787	-0.0016
	1.148	0.792	0.0004
	1.151	0.829	-0.003
	1.152	0.83	-0.0024
	1.16	0.858	-0.0017
	1.162	0.811	0.0009
	1.171	0.826	0.0007
	1.172	0.842	0.0001
	1.178	0.856	0.0038
	1.182	0.864	0.003
	1.186	0.834	-0.0008
	1.186	0.878	0.0027
	1.186	0.89	0.0031
	1.189	0.875	0.001
	1.194	0.84	0.0021
	1.196	0.854	0.0032
	1.197	0.893	0.0043
	1.198	0.891	0.0026
	1.205	0.866	0.001
	1.207	0.884	0.0034
	1.121	0.772	-0.0024
	1.212	0.884	0.0041
	1.128	0.793	-0.0029
	1.168	0.863	-0.0001
	1.194	0.893	0.0039
	1.196	0.879	0.003
	1.198	0.877	0.0014
	1.211	0.871	0.0038

## Sheet: Fig3f
Figure 3f
	Volume			Surface Area			Sphericity
	0min	60min		0min	60min		0min	60min
	0.1283	2.3065			10.0242			0.8422
	0.1196	2.1326			9.4526			0.8476
	0.1217	2.5717			11.0264			0.8232
	0.0391	1.4521			7.1741			0.8644
	0.087	2.1347			9.7195			0.8249
	0.1304	2.8478			11.737			0.8278
	0.0891	1.9261			9.0446			0.8277
	Dry Mass			Concentration			Mean RI
	0min	60min		0min	60min		0min	60min
	0.0092	0.2022		0.0721	0.0877		1.3474	1.3504
	0.0084	0.1931		0.0703	0.0905		1.3471	1.3509
	0.0086	0.2684		0.0706	0.1044		1.3471	1.3535
	0.003	0.1445		0.0775	0.0995		1.3484	1.3526
	0.0057	0.1631		0.0661	0.0764		1.3463	1.3482
	0.0092	0.2807		0.0704	0.0986		1.3471	1.3524
	0.0065	0.1634		0.0725	0.0848		1.3475	1.3498

## Sheet: Fig3i
Figure 3I
	FRAP; 4 hpi				FRAP; 6 hpi				FRAP; 8 hpi
	Time [s]	Intensity Region 1 ChA#			Time [s]	Intensity Region 1 ChA#			Time [s]	Intensity Region 1 ChA#
	-20	1	1		-20	1	1		-20	1.01188	0.961747
	-18	0.973476	0.931085		-18	0.931573	0.978947		-18	1.00173	0.957983
	-16	0.956551	0.961086		-16	1.05117	1.01482		-16	1.02263	0.967253
	-14	0.953448	0.912459		-14	0.941876	0.988328		-14	0.996954	0.995878
	-12	0.962247	0.894208		-12	1.0445	0.980941		-12	1	1
	-10	0.976736	0.915555		-10	0.982881	0.973035		-10	0.99793	0.962403
	-8	0.984447	0.947349		-8	1.01377	0.988069		-8	0.985372	0.978739
	-6	0.969208	0.920459		-6	0.961172	0.996351		-6	0.996548	0.959366
	-4	0.982188	0.890304		-4	1.00168	1.01452		-4	0.994292	0.960736
	-2	1.02764	0.948341		-2	0.996975	1.01828		-2	1.0051	0.981863
	0	0.273994	0.310078		0	0.203843	0.241528		0	0.167361	0.22016
	2.002	0.459804	0.505426		2.002	0.262593	0.326821		2.002	0.187623	0.2657
	4.002	0.563069	0.557566		4.002	0.276192	0.397039		4.002	0.203528	0.310761
	6.001	0.589156	0.55583		6.001	0.30713	0.407954		6.001	0.212523	0.309912
	8.002	0.630293	0.587783		8.002	0.343975	0.435867		8.002	0.22268	0.322882
	10.002	0.679535	0.564423		10.002	0.380109	0.460292		10.002	0.239197	0.335634
	12.003	0.709836	0.668099		12.003	0.397215	0.497335		12.003	0.232209	0.350522
	14.001	0.671102	0.676789		14.001	0.393087	0.502138		14.001	0.25147	0.348217
	16.002	0.706006	0.619473		16.002	0.38282	0.502428		16.002	0.258687	0.361966
	18.002	0.737923	0.617698		18.002	0.40728	0.507108		18.002	0.25485	0.367925
	24.153	0.706561	0.637566		24.153	0.418372	0.525779		24.153	0.26135	0.36075
	26.155	0.745077	0.675964		26.155	0.468001	0.496302		26.155	0.268	0.358206
	28.155	0.747321	0.700983		28.155	0.440462	0.549461		28.155	0.274344	0.381616
	30.155	0.724304	0.674566		30.155	0.484915	0.553901		30.155	0.273101	0.380058
	32.155	0.792214	0.672255		32.155	0.463996	0.541774		32.155	0.278389	0.388523
	34.156	0.783591	0.691002		34.156	0.482476	0.572332		34.156	0.286782	0.397615
	36.155	0.781527	0.661671		36.155	0.49681	0.581244		36.155	0.285692	0.397093
	38.156	0.789305	0.651362		38.156	0.51347	0.582405		38.156	0.293796	0.406485
	40.154	0.768114	0.645132		40.154	0.506004	0.568529		40.154	0.29611	0.39931
	42.155	0.796677	0.67878		42.155	0.524427	0.587642		42.155	0.290031	0.39625
	44.155	0.777759	0.736286		44.155	0.52402	0.55975		44.155	0.298765	0.412182
	46.156	0.754813	0.695198		46.156	0.499181	0.564837		46.156	0.30259	0.420379
	48.154	0.766276	0.689926		48.154	0.550709	0.580077		48.154	0.29377	0.410101
	50.155	0.778195	0.721254		50.155	0.560282	0.566045		50.155	0.304799	0.395481
	52.155	0.768724	0.699379		52.155	0.558773	0.591815		52.155	0.307439	0.413521
	54.156	0.829496	0.726058		54.156	0.554812	0.598781		54.156	0.314294	0.40792
	56.154	0.774526	0.667654		56.154	0.586023	0.568295		56.154	0.310343	0.415874
	58.155	0.766024	0.721419		58.155	0.592325	0.600627		58.155	0.311401	0.411042
	60.155	0.810886	0.691228		60.155	0.595761	0.581242		60.155	0.316728	0.425859
	62.156	0.823456	0.756197		62.156	0.589299	0.593276		62.156	0.316455	0.409702
	64.154	0.787963	0.688654		64.154	0.557767	0.599633		64.154	0.324542	0.421055
	66.155	0.809149	0.751606		66.155	0.599797	0.609842		66.155	0.323136	0.420589
	68.154	0.823324	0.691593		68.154	0.580295	0.608991		68.154	0.32742	0.413421
	70.155	0.80975	0.658563		70.155	0.626599	0.60462		70.155	0.325154	0.421375
	72.155	0.816583	0.74469		72.155	0.576838	0.619677		72.155	0.331284	0.426356
	74.156	0.820456	0.730319		74.156	0.617339	0.59093		74.156	0.333666	0.426389
	76.155	0.854726	0.709562		76.155	0.557679	0.618155		76.155	0.330057	0.432531
	78.156	0.813875	0.771481		78.156	0.600395	0.60152		78.156	0.32875	0.425923
	80.154	0.793348	0.7082		80.154	0.671666	0.598541		80.154	0.341443	0.419625
	82.155	0.82565	0.732479		82.155	0.699372	0.620689		82.155	0.340269	0.435076
	84.155	0.849297	0.779156		84.155	0.645195	0.634649		84.155	0.342669	0.43093
	86.156	0.81715	0.731592		86.156	0.608975	0.613505		86.156	0.344776	0.429261
	88.155	0.869888	0.713812		88.155	0.650397	0.616806		88.155	0.351176	0.430917
	90.156	0.863419	0.84644		90.156	0.66961	0.625927		90.156	0.349668	0.43513
	92.154	0.858472	0.776295		92.154	0.679348	0.615943		92.154	0.352419	0.439577
	94.155	0.881088	0.742212		94.155	0.667898	0.616529		94.155	0.347827	0.438176
	96.155	0.810162	0.716831		96.155	0.663635	0.614287		96.155	0.348522	0.440185
	98.156	0.838499	0.734732		98.156	0.675315	0.62901		98.156	0.346572	0.436549
	100.154	0.841303	0.712493		100.154	0.688954	0.640148		100.154	0.357428	0.433887
	102.155	0.858485	0.720716		102.155	0.735688	0.627084		102.155	0.351431	0.438419
	104.154	0.810749	0.757368		104.154	0.723815	0.618168		104.154	0.357196	0.438435
	106.155	0.848267	0.756066		106.155	0.722503	0.614521		106.155	0.350683	0.435204
	108.155	0.876644	0.73248		108.155	0.719248	0.630078		108.155	0.35565	0.461496
	110.156	0.882182	0.687646		110.156	0.71268	0.627037		110.156	0.36375	0.453261
	112.155	0.859903	0.67919		112.155	0.682669	0.624285		112.155	0.361489	0.44966
	114.156	0.837805	0.65905		114.156	0.737064	0.62282		114.156	0.360635	0.444211
	116.154	0.834217	0.713754		116.154	0.737776	0.643997		116.154	0.365583	0.44675
	118.155	0.860361	0.749506		118.155	0.6968	0.597754		118.155	0.366234	0.450517
	120.155	0.884101	0.78169		120.155	0.732186	0.60005		120.155	0.365074	0.453752
	122.156	0.835572	0.738738		122.156	0.746523	0.599944		122.156	0.372989	0.464265
	124.155	0.873441	0.832848		124.155	0.664045	0.628996		124.155	0.376938	0.460175
	126.156	0.835444	0.724263		126.156	0.747637	0.638825		126.156	0.367888	0.455765
	128.154	0.852085	0.756563		128.154	0.798612	0.645416		128.154	0.383176	0.450234
	130.155	0.848185	0.70833		130.155	0.840558	0.629801		130.155	0.378377	0.466548
	132.155	0.842835	0.681075		132.155	0.732671	0.639795		132.155	0.376521	0.452077
	134.156	0.823692	0.7602		134.156	0.748994	0.641981		134.156	0.383414	0.453398
	136.154	0.77092	0.732924		136.154	0.718878	0.652102		136.154	0.369468	0.466633
	138.155	0.854172	0.758438		138.155	0.792338	0.666236		138.155	0.374767	0.472788
	140.154	0.832897	0.728039		140.154	0.746333	0.646118		140.154	0.375181	0.462741
	142.155	0.847675	0.713179		142.155	0.773931	0.663964		142.155	0.374007	0.461118
	144.155	0.778548	0.726265		144.155	0.774777	0.638514		144.155	0.376079	0.460747
	146.156	0.869348	0.705641		146.156	0.805982	0.642549		146.156	0.376697	0.462793
	148.155	0.832812	0.674907		148.155	0.745366	0.637054		148.155	0.372174	0.465109
	150.156	0.836254	0.719569		150.156	0.770318	0.667531		150.156	0.375329	0.463912
	152.155	0.806074	0.636442		152.155	0.861132	0.638057		152.155	0.386138	0.462578
	154.155	0.869627	0.708267		154.155	0.812379	0.636611		154.155	0.375754	0.459282
	156.154	0.865908	0.729327		156.154	0.938185	0.649729		156.154	0.388424	0.459754
	158.155	0.867666	0.685584		158.155	0.813803	0.652117		158.155	0.384503	0.452921
	160.155	0.826298	0.706482		160.155	0.809675	0.637022		160.155	0.383106	0.469023
