# Supplementary material for: OASL phase condensation induces amyloid-like fibrillation of RIPK3 to promote virus-induced necroptosis
Source: Nat Cell Biol. 2023 Jan 5;25(1):92–107. doi: 10.1038/s41556-022-01039-y (PMC9859756; doi:10.1038/s41556-022-01039-y)
Supplement: Supplementary file 16 — Statistical source data. [file 41556_2022_1039_MOESM16_ESM.xlsx]

## Sheet: Fig5e
Figure 5e
	Volume	RIPK3+ZBP1	2 h	0.3006	0.2215	0.3058	0.3797	0.5088	0.3375	0.2663	0.3612	0.406	0.2979	0.5141	0.3928	0.551	0.2584	0.2874
			4 h	0.3216	0.4798	0.6222	0.5484	0.4904	0.5906	0.58	0.6275	0.4535	0.6749	0.6196	0.4877	0.7725	0.6248	0.6143
			8 h	0.5827	0.6248	0.8226	0.7382	0.7751	0.8621	0.725	0.7461	0.8489	0.7382	0.7962	0.6881	0.8779	0.8885	0.7962
		RIPK3+ZBP1+OASL	2 h	2.9608	2.1935	1.9826	1.8271	1.4553	2.4519	1.7453	1.8033	1.5792	1.4922	1.6372	1.9325	2.5046	1.6109	1.8192
			4 h	4.395	4.5716	3.67	1.9747	4.9935	2.9054	3.2349	3.3193	4.2368	3.699	4.5505	5.2097	4.5584	3.5645	3.7095
			8 h	5.3731	4.2658	5.054	7.2156	8.8121	6.7203	6.3668	7.6941	6.7275	7.5354	8.2495	6.7948	5.821	7.5378	7.4248
	Dry mass	RIPK3+ZBP1	2 h	0.0465	0.0281	0.0415	0.0481	0.0733	0.0414	0.037	0.0463	0.0465	0.0341	0.06	0.0521	0.0674	0.03	0.0265
			4 h	0.0425	0.0534	0.0735	0.0752	0.0478	0.0571	0.065	0.0749	0.0564	0.0731	0.0769	0.0592	0.0976	0.0772	0.0691
			8 h	0.0625	0.0876	0.0859	0.0907	0.0815	0.1504	0.077	0.0887	0.0774	0.0756	0.0835	0.0628	0.1114	0.0967	0.081
		RIPK3+ZBP1+OASL	2 h	0.261	0.1988	0.1895	0.1613	0.1441	0.2241	0.1481	0.1956	0.1747	0.163	0.1286	0.167	0.2443	0.1016	0.1745
			4 h	0.4134	0.3956	0.2828	0.156	0.4886	0.2835	0.2732	0.2642	0.377	0.317	0.429	0.458	0.3687	0.3896	0.3383
			8 h	0.4472	0.3723	0.5019	0.582	0.7526	0.4288	0.5181	0.5135	0.5106	0.5748	0.5688	0.5043	0.4706	0.631	0.565

## Sheet: Fig5f
Figure 5f
	M45mutRHIM
	4 hpi	6 hpi	9 hpi
	1.605	1.713	2.384
	2.012	2.37	3.65
	2.54	2.168	3.918
	2.62	4.337	6.7
	0.886	3.936	3.204
	0.728	1.429	3.366
	0.657	2.344	4.068
	1.238	1.42	2.92
	0.696	3.109	4.221
	0.858	3.508	3.946
	0.898	4.669	2.885
	1.099	3.109	5.469
