# Supplementary material for: OASL phase condensation induces amyloid-like fibrillation of RIPK3 to promote virus-induced necroptosis
Source: Nat Cell Biol. 2023 Jan 5;25(1):92–107. doi: 10.1038/s41556-022-01039-y (PMC9859756; doi:10.1038/s41556-022-01039-y)
Supplement: Supplementary file 18 — Statistical source data. [file 41556_2022_1039_MOESM18_ESM.xlsx]

## Sheet: Fig6a
Figure 6a
	day	mOasl1+/+									mOasl1-/-
	0	0	0	0	0	0	0	0	0		0	0	0	0	0	0
	2	15.7787	11.22	7.18482	16.7327	17.533	31.1685	15.7589	13.9442		6.07858	-9.62787	7.31505	12.7413	-2.9444	-3.0897
	4	38.3446	40.1649	42.4403	37.6361	40.5852	27.7535	14.373	9.77634		29.5004	11.8384	9.79985	25.0111	3.74796	8.22239
	6	38.987	50.9566	33.0192	43.1401	80.4556	88.2548	28.3739	31.3593		25.7895	17.4944	14.0445	29.2439	13.5804	8.5871
	8	13.9915	27.2888	34.4362	15.073	56.2765	67.7269	-4.46596	3.49521		14.9741	0.652335	5.04077	23.0825	16.4418	10.8228
	10	18.064	9.47639	23.8212	19.258	36.1444	-3.22788	36.9967	-0.0961		10.0667	-5.07932	1.19496	16.4804	-1.80726	4.22387
	12	12.4549	3.41757	4.58472	-1.50087	17.533	20.3401	-2.57811	2.52933		-2.25056	0.916234

## Sheet: Fig6b
Figure 6b
	day	mOasl1+/+									mOasl1-/-
	0	0	0	0	0	0	0				0	0	0	0	0	0	0	0
	2	26.529	39.9837	7.16216	15.8842	35.9516	43.1547	3.89034	1.62199		9.25636	5.1904	10.0258	4.2798	-7.58024	-6.88463	1.25289	11.6843
	4	22.9729	18.8635	20.3108	12.1235	1.1332	13.6281	16.8214	11.1286		15.0452	9.48096	9.30666	18.1437	3.63262	22.9639	19.4546	-2.06446
	6	16.5944	17.7164	13.5251	17.973	6.56845	2.09029	5.17525	1.59711							4.43323	11.9074
	8	12.6815	11.9366	6.36293	1.25869						7.7175	6.84093	11.3314	7.78759	4.01653	4.35207	0.165289	6.03636
	10	11.8471	0.213716	5.5104	5.0968						4.55863	4.61737	11.6704	1.26662	3.3719	-4.8	3.54711	-5.41818
	12	3.78245	6.30147	0.169884	-3.50579						-5.20924	3.1154	1.92412	5.74163	0.980165	-0.836364	-4.12231	3.83802

## Sheet: Fig6c
Figure 6c
		Oasl1+/+			Oasl1-/-
	MCMV WT	5.06	5.19	4.3	6.8206	6.2518	6.3698
	M45mutRHIM	3.27572	3.27572	4.28	6.41	6.57	6.44

## Sheet: Fig6d
Figure 6d
		Oasl+/+					Oasl1-/-
	MCMV WT	165	165.1	128.225	118.73	111.83	35.71	39.23	53.64	83.77	91.68
	M45mutRHIM	114.23	130.63	112.7	107.63	104.3	61.13	36.95	66.76	67.83	38.92

## Sheet: Fig6f quant
Figure 6f Quant
	p-RIPK3			pMLKL
	mOasl1+/+	mOasl1-/-		Oasl1+/+	Oasl1-/-
	1.54	0.591		1.02	0.02
	1.026	0.63		0.915	0.028
	1.614	0.687		1.225	0.311
	1.674	0.532		1.441	0.189
	1.415	0.507		1.633	0.307
	1.413	0.613		1.153	0.05
	1.399	0.51		1.113	0.27
	1.206	0.604		1.069	0.298
	1.469	0.479		1.373	0.705
	0.565	0.493		1.339	0.329
	0.775	0.488		1.172	0.045
	1.072	0.429		1.051	0.071
	1.183	0.513		1.188	0.692
	1.196	0.445		1.156	0.692
	0.604	0.421		0.896	0.238
	1.342	0.457		0.929
	1.252	0.557		0.935
	1.2	0.48		0.798
	0.898	0.38		0.884
	1.059	0.569		1.028
	0.943	0.35		1.309
	0.965	0.435
	1.056	0.498
	1.217	0.765
	1.115	0.653
	1.058	0.653
	0.864	0.491
	0.806	0.633
	0.838	0.61
	0.714	0.5

## Sheet: Fig6g quant
Figure 6g Quant
	p-RIPK3			p-MLKL
	Oasl1+/+	Oasl1-/-		Oasl1+/+	Oasl1-/-
	1.729	0.7		1.324	0.04
	2.187	0.907		1.04	0.226
	1.795	0.996		1.291	0.13
	1.736	1.25		1.082	0.434
	1.779	1.126		1.338	0.203
	2.212	1.157		1.181	0.482
	2.545	0.546		1.349	1.322
	2.065	0.34		1.466	0.297
				2.618	0.551
