# Supplementary material for: OASL phase condensation induces amyloid-like fibrillation of RIPK3 to promote virus-induced necroptosis
Source: Nat Cell Biol. 2023 Jan 5;25(1):92–107. doi: 10.1038/s41556-022-01039-y (PMC9859756; doi:10.1038/s41556-022-01039-y)
Supplement: Supplementary file 19 — Statistical source data. [file 41556_2022_1039_MOESM19_ESM.xlsx]

## Sheet: Fig7a
Figure 7a
	Day	mOasl1+/+									mOasl1-/-
	1	0.54	-2.3	-0.43	-1.01	1.2	-1.53	-2.07	-1.43		-1.69	-1.69	-2.19	-5.54	-2.95	-2.85
	2	-0.94	-2.37	-3.53	0.19	0.12	-1.52	-2.06	-1.52		-3.39	-2.46	-1.46	-4.38	-4.97	-3.61
	3	-0.25	-0.75	-2.39	0.32	1.31	-2.51	-3.59	-0.48		-5.5	-5.54	-3.18	-6.54	-6.11	-5.87
	4	1.03		-0.66	-1.18	1.53	-2.3	-2.3	1.22		-6.75	-6.78	-4.42	-6.34	-9.02	-6.34
	5	0.25	1.17	1.22	-2.28	3.16	-2.3	-2.85	-2.35		-8.64	-7.75	-4.39	-4.91	-9.57	-7.31
	6	1.61	2.16	0.26	-1.97	2.3	-1.52	-0.99	-3.26		-10.56	-9.64	-7.7	-5.82	-12.05	-9.47
	7	3.25	0.51	-0.61	1.38						-6.8	-6.36
	8	3.25	0.51	-0.61	1.38						-6.8	-6.36
	9	2.83	1.74	-1.02	-1.01						-8.35	-5.86	-4.96		-5.26
	10	2.83	1.74	-1.02	-1.01						-8.35	-5.86	-4.96	-1.8
	11	2.38	0.2	2.33	1.01						-3.85	-4.4	-3.17	-4.8
	12	2.38	0.2	2.33	1.01						-3.85	-4.4	-3.17	-4.8

## Sheet: Fig7b
Figure 7b
	ICP22			gD
	mOASL1+/+	mOASL1-/-		mOasl1+/+	mOasl1-/-
	73.15	88.15		34.28	68.24
	141.19	208.39		35.54	35.85
	59.44	140.5		32.74	27.38
	72.8	289.57		21.75	66.81
	142.87	237.1		34.83	57.4
	69.68	148.47		14.12	36.73
	100	162.01		19.98	26.5

## Sheet: Fig7c
Figure 7c
		Oasl1+/+						Oasl1-/-
	6dpi	46.53	49.43	42.78	54.8	55.48	28.3	26.75	8.58	5.73	15.15	12	12.35

## Sheet: Fig7d
Figure 7d
	Days	Oasl1+/+	Oasl1-/-
	7		1
	7		1
	7		1
	7		0
	7		0
	7		0
	7		1
	7		1
	7		0
	7		0
	7		0
	7		0
	7		0
	7		0
	8	1
	8	0
	8	0
	8	0
	8	0
	8	0
	8	0
	8	0
	8	0	1
	8	0	0
	8	0	0
	8		1
	8		1
	8		1
	8		0
	8		0
	8		0
	9		1
	9		1
	9		1
	9		0
	9		0
	11	0
	11	0
	11	0
	11	0
	11	0
	11	0
	11	0
	11	0
	11	0	0
	11	0	0

## Sheet: Fig7e
Figure7e
	Day	mOasl1+/+										mOasl1-/-
	0	3.17	1.81	-8.6	3.62	10	2.13	-2.13	2.5	0.89	-3.4	10.22	0.44	-10.67	0	6.8	3.21	-3.47	-6.55	3.07	-6.72	3.65	1.94	1.34	-0.45
	1	3.17	1.81	-8.6	3.62	10	2.13	-2.13	1.43	-2.33	-4.47	10.22	0.44	-10.67	0	6.8	3.21	-3.47	-6.55	3.07	0.15	-0.45	2.53	0.15	-0.45
	2	1.81	0.9	-11.76	4.07	8.42	3.55	-1.18	0.89	-2.33	-5.01	12.44	0.44	-7.56	0	2.18	0.64	-6.55	-8.09	1.34	1.34	-0.45	3.73	1.34	-0.45
	3	0.45	-1.81	-11.76	1.81	7.89	2.6	-1.65	-2.33	-3.4	-16.28	11.11	-1.33	-10.22	-8	0.13	-1.93	-9.11	-15.28	-7.29	-0.45	-7.6	0.15	-0.45	-7.6
	4	0	-0.45	-10.41	2.26	7.37	2.6	-4.49	-1.79	-7.16	-22.72	12.44	-2.22	-12.89	-8.44	-0.9	-10.14	-11.68	-20.41	-17.08	-7.6	-13.56	-5.22	-7.6	-13.56
	5	1.36	1.36	-10.86	3.17	7.89	2.6	-4.96	1.43	-10.38	-28.09	13.78	-6.67	-14.22	-7.56	-1.93	-12.71	-13.22	-22.98	-22.84	-12.97	-17.14	-6.41	-12.97	-17.14
	6	-0.9	-4.07	-11.31	0.9	6.84	3.07	-8.75	1.43	-13.6	-31.31	8.89	-6.22	-19.56	-15.11	-7.57	-18.36	-20.41	-27.09	-26.3	-17.73	-22.5	-10.58	-17.73	-22.5
	7	-7.24	-10.41		2.71		2.6	-17.26	-11.99			2.22	-8.89	-24	-21.78	-13.74	-22.46	-23.49	-30.17		-21.91		-17.14	-21.91
	8	-5.88	-11.31		3.17		3.55	-21.99	-18.96			-1.33	-12.89	-29.78	-28.44	-21.44	-28.11	-29.14	-33.25		-26.08		-21.31	-26.08
	9	0.45	-5.88		0.9		4.02	-17.73	-11.45			3.11	-10.67
	10						4.02	-8.75	-2.86			-8.04	-0.89
	11						4.96	-6.38	0.89			8.89	-7.11
	12

## Sheet: Fig7f
Figure 7f
		dpi	Oasl1+/+						Oasl1-/-
	Virus titer	7	3.97	3.62	2.83	2.93	0	0	5.44	4.36	4.32	3.99	4.33	3.64
		11	1e-06	2e-06	3e-06	4e-06	5e-06	6e-06	4.01	1.62	0	0	0	0
		dpi	Oasl1+/+						Oasl1-/-
	NP qPCR	7	38.518	192.59	195.559	215.518	1	1	2391.2	1708.911*	726.456	705.031	347.471	879.597
		11	1	1	1	1	1	1	1	1	1	1	1	1
								.

## Sheet: Fig7g
Figure 7g
		dpi	Oasl1+/+					Oasl1-/-
	Il1a	7	210.8	106.725	119.75	95.95	94.85	86.2	48.82	74.26	72.29	76.76
		11	76.38	78.55	68.7	128.45	38.53	41.09	38.86	48.03	38.93	82.43
