# Supplementary material for: OASL phase condensation induces amyloid-like fibrillation of RIPK3 to promote virus-induced necroptosis
Source: Nat Cell Biol. 2023 Jan 5;25(1):92–107. doi: 10.1038/s41556-022-01039-y (PMC9859756; doi:10.1038/s41556-022-01039-y)
Supplement: Supplementary file 20 — Statistical source data. [file 41556_2022_1039_MOESM20_ESM.xlsx]

## Sheet: FigS1e
Sup Fig 1e
		Mock			TNF-α			zVAD			TNF-α+zVAD
	Oasl+/+	-1.7318	-1.20371	2.93551	0.839411	-1.60664	-0.800284	2.14203	-3.42958	2.3904	28.3944	24.5558	23.783
	Oasl-/-	-3.16059	-3.74402	6.90461	-4.72064	-9.3944	7.9786	-9.89903	-8.16096	5.57619	13.1344	11.1101	12.9482

## Sheet: FigS1f
Sup Fig 1f
	Oasl1+/+	Oasl1-/-
	13.1757	4.92194
	21.4639	9.80342
	16.2636	7.44096

## Sheet: FigS1h
Sup Fig 1h
		MCMV WT
	hpi	12hr	24hr	48hr	72hr
	Oasl1+/+	1.63347	0.90309	3.5163	5.53656
		1.39794	1.70927	4.16182	6.20412
		1	1.18184	3.79385	5.18184
		1.21748	2.68699	4.59548	5.7356
	Oasl1-/-	1	1.10721	3.31672	4.50515
		2.60206	2.82321	5.35015	5.50515

## Sheet: FigS1i
Sup Fig 1i
		WT			hOASL KO#1
	Mock	-0.592753	0.592753	1.90673	1.74167	-1.74167	-5.59731
	HSV-GFP	16.3185	6.88372	7.46838	1.71854	3.14605	1.75246
		WT			hOASL KO#1
	Mock	0.11646	-0.11646		0.42961	-0.42961
	VACV	21.7754	12.7129		0.64147	0.52521
