# Supplementary material for: OASL phase condensation induces amyloid-like fibrillation of RIPK3 to promote virus-induced necroptosis
Source: Nat Cell Biol. 2023 Jan 5;25(1):92–107. doi: 10.1038/s41556-022-01039-y (PMC9859756; doi:10.1038/s41556-022-01039-y)
Supplement: Supplementary file 22 — Statistical source data. [file 41556_2022_1039_MOESM22_ESM.xlsx]

## Sheet: FigS2b
Sup Fig 2b
	Oasl1+/+				Oasl1-/-
	0 hpi	4hpi	5hpi	6hpi	0 hpi	4hpi	5hpi	6hpi
	4	13	44	327	0	0	51	94
	2	6	41	134	0	0	20	31
	3	16	98	305	0	0	2	52
	1	9	77	338	3	1	27	23
	0	87	48	185	2	0	32	80
	2	66	124	100	2	0	19	31
	3	66	111	208	3	0	16	27
	1	31	113	120	2	0	2	24
	4	30	109	225	2	0	27	32
	2	52	120	453	2	0	77	24
	0	101	98	242	0	0	59	38
	3	19	56	179	7	1	46	76
	0	69	23	144	3	0	47	63
	3	69	44	110	8	0	37	20
	2	69	56	120	9	0	31	66
	1	108	104	103	5	2	50	89
	8	109	50	156	4	3	59	144
	2	67	31	205	7	1	30	31
	1	67	31	180	7	0	38	105
	8	56	33	173	9	0	68	84
	14	56	33	315	5	2	66	94
	13	5	66	136	3	5	65	145
	17	1	47	136	5	5	59	144
	49	8	73	92	5	2	72	54
	41	4	129	93	1	0	124	50
	7	20	95	227	4	0	126	52
	6	11	251	295	2	0	45	71
	8	53	148	294	0	0	20	27
	6	54	86	96	0	0	39	20
	0	28	72	223	0	0	37	66
