# Supplementary material for: OASL phase condensation induces amyloid-like fibrillation of RIPK3 to promote virus-induced necroptosis
Source: Nat Cell Biol. 2023 Jan 5;25(1):92–107. doi: 10.1038/s41556-022-01039-y (PMC9859756; doi:10.1038/s41556-022-01039-y)
Supplement: Supplementary file 24 — Statistical source data. [file 41556_2022_1039_MOESM24_ESM.xlsx]

## Sheet: FigS3b
Sup Fig 3b
	RIPK3
	2uM		1uM		0.5uM		0.25uM
	Diameter	Frequency	Diameter	Frequency	Diameter	Frequency	Diameter	Frequency
	0.2596	7	0.1768	5	0.4507	2	0.1047	1
	0.6337	8	0.8888	2	0.7292	3	0.4059	5
	RIPK3295-518
	5uM		2.5uM		1uM		0.5uM
	Diameter	Frequency	Diameter	Frequency	Diameter	Frequency	Diameter	Frequency
	0.176777	12	0.353553	5	0.951972	2	0.258432	3
	1.0766	6	1.22447	1	1.06561	1	0.666861	4

## Sheet: FigS3c
Sup Fig 3c
	ZBP1
	5uM		2uM		1uM		0.5uM
	Diameter	Frequency	Diameter	Frequency	Diameter	Frequency	Diameter	Frequency
	0.496	7	0.568	2	0.357	2	0.147	1
	0.8337	8	0.8888	5	0.522	3	0.259	2

## Sheet: FigS3d
Sup Fig 3d
	OASL
	0.5uM		0.25uM		0.1uM		0.05uM
	Diameter	Frequency	Diameter	Frequency	Diameter	Frequency	Diameter	Frequency
	0.18	96	0.18	68	0.18	116	0.18	74
	0.39	116	0.27	81	0.27	237	0.3	103
	0.6	272	0.37	178	0.35	35	0.43	125
	0.81	518	0.47	298	0.44	258	0.56	126
	1.02	319	0.57	403	0.53	83	0.68	62
	1.23	286	0.66	516	0.62	161	0.81	38
	1.44	169	0.76	332	0.71	107	0.93	25
	1.65	128	0.86	253	0.8	74	1.06	26
	1.86	71	0.96	157	0.88	48	1.19	9
	2.07	67	1.05	131	0.97	24	1.31	9
	2.28	52	1.15	108	1.06	19	1.44	5
	2.49	37	1.25	78	1.15	18	1.57	3
	2.7	32	1.34	83	1.24	9	1.69	2
	2.91	33	1.44	60	1.33	7	2.07	1
	3.12	22	1.54	44	1.42	1	2.45	1
	3.33	29	1.64	32	1.5	4
	3.54	12	1.73	35	1.68	2
	3.75	16	1.83	34	1.77	2
	3.97	20	1.93	25
	N-OAS
	0.5uM		0.25uM		0.1uM		0.05uM
	Diameter	Frequency	Diameter	Frequency	Diameter	Frequency	Diameter	Frequency
	0.46	152	0.54	113	0.289	113	0.176777	59
	0.56	308	0.63	299	0.401	166	0.317809	74
	0.65	505	0.72	518	0.512	188	0.458842	32
	0.75	364	0.81	302	0.624	158	0.599875	46
	0.84	225	1	237	0.736	63	0.740908	15
	0.94	235	1.18	137	0.848	50	0.88194	17
	1.03	127	1.27	125	0.96	46	1.02297	7
	1.13	84	1.36	64	1.072	56	1.16401	7
	1.23	91	1.45	69	1.184	28
	1.32	72	1.54	52	1.296	16
	1.42	51	1.63	36	1.408	13
	1.51	49	1.82	18	1.519	3
	1.61	31	2.09	7	1.631	4
	1.7	22	2.54	6	1.743	4
	1.8	19	2.64	3	1.855	3
	1.89	20	2.73	4	1.967	3
	1.99	9	2.82	1	2.079	1
	2.08	8			3.198	2
	2.18	9
	2.27	7

## Sheet: FigS3e
Sup Fig 3e
	KCL (mM)	Frequency
	0
	75	1474	1528
	150	388	394	314	578
	300	215	255
	500	190	164	135
	1000	68	58	82	55
