# Supplementary material for: OASL phase condensation induces amyloid-like fibrillation of RIPK3 to promote virus-induced necroptosis
Source: Nat Cell Biol. 2023 Jan 5;25(1):92–107. doi: 10.1038/s41556-022-01039-y (PMC9859756; doi:10.1038/s41556-022-01039-y)
Supplement: Supplementary file 25 — Statistical source data. [file 41556_2022_1039_MOESM25_ESM.xlsx]

## Sheet: FigS4a
Sup Fig 4a
		Number				Number				Number
	Diameter	RIPK3295-518 w/o OASL	RIPK3295-518 w OASL		Diameter	RIPK3295-518 w/o N-OAS	RIPK3295-518 w N-OAS		Diameter	RIPK3295-518 w/o C-UBL	RIPK3295-518 w C-UBL
	0.353553	5			0.176777	2			0.951972	2
	1.22447	1			1.0766	2			1.06561	2
	0.176777		12		0.566378		14		0.450694		4
	0.568519		21		0.955979		19		0.901388		2
	0.960261		26		1.34558		41
	1.352		24		1.73518		30
	1.74375		7		2.12478		12
	2.13549		6		2.51438		8
	2.52723		5		2.90398		4
	2.91897		1		3.29359		3
					3.68319		2

## Sheet: FigS4b
Sup Fig 4b
		Number				Number				Number
	Diameter	RIPK3 w/o OASL	RIPK3 w OASL		Diameter	RIPK3 w/o N-OAS	RIPK3 w N-OAS		Diameter	RIPK3 w/o C-UBL	RIPK3 w C-UBL
	0.674243		36		0.669485		19		0.501999		11
	1.17171		50		1.16219		68		0.827221		9
	1.66918		8		1.6549		7
	2.16664		2		2.14761		4
	2.66411		3		2.64032		3
	3.16158		2		3.13303		1
					3.62574		1

## Sheet: FigS4e
Sup Fig 4e
			OASL-GFP														RIPK3295-518-mCherry
	Volume	OASL	1.8244	1.6504	1.6056	1.4052	1.9141	1.6873	1.7216	1.3815	1.5661	1.0994	2.0354	1.4949	1.5582
		RIPK3															0	0	0	0	0	0	0	0	0	0	0	0	0
		OASL+RIPK3	1.0019	1.0045	1.1337	0.8384	1.5291	1.2523	1.6636	1.1047	1.9378	1.487	2.2041	1.7875	1.1943		0.5721	0.6143	0.638	0.7356	0.9228	0.899	0.6802	0.4957	1.5344	0.5906	0.6644	0.9307	1.0941
	Surface Area	OASL	8.4999	7.4705	7.1224	6.8592	8.2901	8.2845	7.7082	6.7074	6.0242	4.7405	7.5792	6.8144	7.2673
		RIPK3															0	0	0	0	0	0	0	0	0	0	0	0	0
		OASL+RIPK3	5.1871	5.2553	5.4992	4.2724	6.951	5.7702	7.7869	5.5136	8.7677	6.6756	9.2433	8.2993	5.8942		2.9475	3.3747	3.0605	3.7893	4.3365	4.594	3.4931	2.396	4.3731	2.3502	3.356	4.5902	5.4375
	Spericity	OASL	0.8495	0.9041	0.931	0.8845	0.8893	0.8273	0.9023	0.8943	1.0826	1.0867	1.0248	0.8282	0.9278
		RIPK3															0	0	0	0	0	0	0	0	0	0	0	0	0
		OASL+RIPK3	0.9335	0.923	0.9561	1.0064	0.9234	0.9737	0.8719	0.9373	0.7486	0.8573	0.9438	0.8861	0.8582		1.1307	1.0356	1.1711	1.0399	1.057	0.9806	1.0708	1.2641	1.4711	1.4484	1.0972	1.0043	0.9443
	Dry Mass	OASL	0.1405	0.1242	0.1211	0.1246	0.1741	0.1093	0.1068	0.1247	0.0756	0.0538	0.1143	0.1329	0.1633
		RIPK3															0	0	0	0	0	0	0	0	0	0	0	0	0
		OASL+RIPK3	0.1071	0.1209	0.0898	0.1223	0.1285	0.1397	0.1489	0.0996	0.2272	0.097	0.2356	0.2479	0.1314		0.0813	0.0962	0.0613	0.115	0.0884	0.1196	0.0827	0.0666	0.2294	0.1041	0.0596	0.1539	0.1887
	Concentration	OASL	0.077	0.0752	0.0754	0.0886	0.091	0.0648	0.062	0.0903	0.0483	0.0489	0.0562	0.0871	0.0889
		RIPK3															0	0	0	0	0	0	0	0	0	0	0	0	0
		OASL+RIPK3	0.1069	0.1203	0.0792	0.1459	0.084	0.1115	0.0895	0.0902	0.1127	0.1172	0.0652	0.1069	0.1387		0.1421	0.1565	0.096	0.1564	0.0959	0.133	0.1216	0.1344	0.1495	0.1762	0.0898	0.1653	0.1724
	Mean RI	OASL	1.3483	1.348	1.348	1.3505	1.351	1.346	1.3455	1.3508	1.3429	1.343	1.3444	1.3502	1.3506
		RIPK3
		OASL+RIPK3	1.354	1.3566	1.3488	1.3614	1.3497	1.3549	1.3507	1.3508	1.3551	1.356	1.3461	1.354	1.3601		1.3607	1.3634	1.3519	1.3634	1.3519	1.359	1.3568	1.3592	1.3621	1.3672	1.3508	1.3651	1.3665
