# Supplementary material for: OASL phase condensation induces amyloid-like fibrillation of RIPK3 to promote virus-induced necroptosis
Source: Nat Cell Biol. 2023 Jan 5;25(1):92–107. doi: 10.1038/s41556-022-01039-y (PMC9859756; doi:10.1038/s41556-022-01039-y)
Supplement: Supplementary file 26 — Statistical source data. [file 41556_2022_1039_MOESM26_ESM.xlsx]

## Sheet: FigS5b
Sup Fig 5b
	KCl
	Wavelength	hRIPK3295-518-mCherry+Mock	hRIPK3295-518-mCherry+1hOASL	hRIPK3295-518-mCherry+2hOASL	hRIPK3295-518-mCherry+3hOASL	hRIPK3295-518-mCherry+4hOASL
	450
	451
	452
	453
	454
	455
	456
	457
	458
	459
	460
	461
	462
	463
	464
	465
	466
	467
	468
	469
	470
	471
	472
	473
	474
	475
	476
	477
	478
	479
	480	0.465	0.4262	0.4943	0.5572	0.9461
	481	0.4673	0.4299	0.5004	0.5735	0.946
	482	0.4587	0.4311	0.5035	0.5673	0.9615
	483	0.4663	0.4335	0.507	0.5736	0.9525
	484	0.4819	0.4375	0.5097	0.5756	0.9744
	485	0.4706	0.4422	0.5037	0.5805	0.9752
	486	0.4757	0.4402	0.5223	0.5843	0.9729
	487	0.4846	0.4431	0.5241	0.5869	0.9908
	488	0.4851	0.4629	0.5359	0.5943	0.997
	489	0.4906	0.4662	0.526	0.5893	0.999
	490	0.4937	0.4663	0.5316	0.614	0.993
	491	0.5046	0.4648	0.5433	0.6114	0.9968
	492	0.5036	0.4833	0.5484	0.612	1.005
	493	0.5028	0.4737	0.547	0.612	1.01
	494	0.5071	0.4851	0.5652	0.6258	1.001
	495	0.5064	0.4884	0.5553	0.6276	0.9981
	496	0.5103	0.4879	0.5543	0.6285	0.9947
	497	0.502	0.4927	0.5485	0.6245	1.004
	498	0.5072	0.4921	0.5614	0.6258	0.9988
	499	0.4981	0.4918	0.5551	0.6247	0.9834
	500	0.4983	0.4909	0.5527	0.6163	0.9747
	501	0.4949	0.4845	0.5559	0.6159	0.9642
	502	0.4923	0.4955	0.5439	0.6097	0.9575
	503	0.4858	0.4845	0.5453	0.6018	0.9437
	504	0.4857	0.4818	0.5347	0.6019	0.9427
	505	0.4815	0.4866	0.5364	0.5997	0.9302
	506	0.4713	0.4831	0.5338	0.5912	0.9107
	507	0.4699	0.4763	0.5363	0.5899	0.9174
	508	0.4571	0.4757	0.522	0.5849	0.9115
	509	0.4626	0.478	0.5224	0.5721	0.8865
	510	0.4386	0.4667	0.5156	0.5718	0.8754
	511	0.4453	0.4725	0.5156	0.5624	0.866
	512	0.4532	0.4589	0.5061	0.5701	0.8533
	513	0.4322	0.4572	0.4998	0.5578	0.8556
	514	0.4319	0.452	0.5012	0.5436	0.8254
	515	0.4252	0.4535	0.4944	0.5427	0.8256
	516	0.4152	0.4511	0.4888	0.5352	0.8126
	517	0.4027	0.4369	0.4774	0.5217	0.7979
	518	0.3938	0.4432	0.4766	0.5199	0.7859
	519	0.3945	0.4329	0.472	0.5303	0.7955
	520	0.398	0.4353	0.4684	0.5174	0.7642
	521	0.3807	0.4264	0.4665	0.5065	0.7569
	522	0.38	0.4207	0.4628	0.501	0.7473
	523	0.3715	0.426	0.4503	0.5003	0.7383
	524	0.3624	0.4129	0.453	0.4914	0.7194
	525	0.3617	0.4002	0.443	0.4915	0.7167
	526	0.3581	0.4074	0.4412	0.4804	0.7066
	527	0.3509	0.4039	0.4278	0.4745	0.6985
	528	0.3474	0.3986	0.4245	0.4738	0.6742
	529	0.3366	0.3984	0.4283	0.4662	0.6722
	530	0.3348	0.3962	0.4312	0.4555	0.6708
	531	0.3264	0.3908	0.4177	0.4493	0.648
	532	0.3204	0.3929	0.4126	0.4517	0.6426
	533	0.3166	0.3815	0.4086	0.4508	0.6385
	534	0.3126	0.3779	0.4019	0.4362	0.617
	535	0.3044	0.3808	0.4029	0.4365	0.6143
	536	0.3067	0.3727	0.4034	0.434	0.6092
	537	0.2994	0.3747	0.3993	0.424	0.599
	538	0.2948	0.3689	0.3784	0.4148	0.5816
	539	0.2853	0.3622	0.3846	0.4139	0.5745
	540	0.2862	0.3532	0.3709	0.4043	0.5649
	541	0.2722	0.3492	0.3749	0.3945	0.5538
	542	0.2789	0.3489	0.3634	0.3855	0.5436
	543	0.2624	0.3383	0.36	0.3764	0.525
	544	0.2661	0.3344	0.3529	0.3848	0.5307
	545	0.259	0.3349	0.345	0.373	0.5186
	546	0.2512	0.3182	0.3477	0.3701	0.4957
	547	0.2582	0.3205	0.3306	0.3611	0.4963
	548	0.2403	0.3212	0.3306	0.3551	0.4833
	549	0.2396	0.3119	0.3335	0.3502	0.4785
	550	0.2383	0.3027	0.318	0.34	0.4708
	NaCl
	Wavelength	hRIPK3295-518-mCherry+Mock	hRIPK3295-518-mCherry+1hOASL	hRIPK3295-518-mCherry+2hOASL	hRIPK3295-518-mCherry+3hOASL	hRIPK3295-518-mCherry+4hOASL
	450
	451
	452
	453
	454
	455
	456
	457
	458
	459
	460
	461
	462
	463
	464
	465
	466
	467
	468
	469
	470
	471
	472
	473
	474
	475
	476
	477
	478
	479
	480	0.465	0.5	0.4923	0.6414	0.6297
	481	0.4673	0.5074	0.4951	0.642	0.6292
	482	0.4587	0.4973	0.4893	0.6465	0.6385
	483	0.4663	0.5107	0.4991	0.6474	0.6472
	484	0.4819	0.5097	0.5028	0.6531	0.6461
	485	0.4706	0.5113	0.5024	0.6524	0.6436
	486	0.4757	0.5171	0.5073	0.6536	0.6511
	487	0.4846	0.5157	0.5107	0.6553	0.6541
	488	0.4851	0.5283	0.5098	0.664	0.6542
	489	0.4906	0.5259	0.5135	0.6598	0.6621
	490	0.4937	0.5468	0.5232	0.6674	0.6717
	491	0.5046	0.5436	0.5216	0.6781	0.6673
	492	0.5036	0.5505	0.5306	0.6756	0.6677
	493	0.5028	0.5445	0.5376	0.6607	0.6705
	494	0.5071	0.5496	0.5298	0.6726	0.6724
	495	0.5064	0.5603	0.5269	0.6692	0.6765
	496	0.5103	0.5601	0.5266	0.6733	0.6788
	497	0.502	0.5625	0.5315	0.6707	0.6623
	498	0.5072	0.549	0.5224	0.6599	0.6703
	499	0.4981	0.5588	0.5171	0.649	0.6627
	500	0.4983	0.5581	0.5187	0.6462	0.6565
	501	0.4949	0.5587	0.5094	0.642	0.6518
	502	0.4923	0.5452	0.5129	0.6335	0.6478
	503	0.4858	0.5438	0.5047	0.6358	0.6452
	504	0.4857	0.5518	0.494	0.6282	0.637
	505	0.4815	0.537	0.4916	0.6169	0.6315
	506	0.4713	0.5364	0.4826	0.6026	0.6199
	507	0.4699	0.5331	0.4758	0.5946	0.6185
	508	0.4571	0.5321	0.4697	0.5913	0.6078
	509	0.4626	0.5266	0.4678	0.581	0.6012
	510	0.4386	0.5223	0.4602	0.567	0.5877
	511	0.4453	0.5203	0.4498	0.5607	0.5772
	512	0.4532	0.5135	0.4433	0.5481	0.5844
	513	0.4322	0.506	0.4379	0.5449	0.5681
	514	0.4319	0.5	0.4127	0.5374	0.5691
	515	0.4252	0.4907	0.4177	0.5281	0.5576
	516	0.4152	0.4913	0.41	0.5179	0.5489
	517	0.4027	0.4791	0.3941	0.5069	0.5367
	518	0.3938	0.4843	0.3943	0.4994	0.5289
	519	0.3945	0.474	0.3789	0.492	0.5312
	520	0.398	0.4662	0.3733	0.4828	0.5243
	521	0.3807	0.4708	0.3572	0.476	0.5102
	522	0.38	0.4641	0.3611	0.4651	0.504
	523	0.3715	0.4539	0.3518	0.4654	0.503
	524	0.3624	0.4609	0.336	0.4452	0.4909
	525	0.3617	0.4495	0.3382	0.4379	0.4727
	526	0.3581	0.4488	0.324	0.4403	0.4719
	527	0.3509	0.4436	0.3204	0.4296	0.4738
	528	0.3474	0.4377	0.3157	0.4161	0.4594
	529	0.3366	0.4262	0.3153	0.4086	0.4579
	530	0.3348	0.4199	0.3148	0.411	0.4481
	531	0.3264	0.4186	0.3029	0.3945	0.4483
	532	0.3204	0.4231	0.2998	0.3954	0.4451
	533	0.3166	0.4151	0.283	0.379	0.4346
	534	0.3126	0.4052	0.275	0.3738	0.4181
	535	0.3044	0.3952	0.2749	0.3667	0.4179
	536	0.3067	0.3953	0.2665	0.3678	0.41
	537	0.2994	0.3957	0.2636	0.3655	0.3998
	538	0.2948	0.3883	0.2546	0.3541	0.3977
	539	0.2853	0.378	0.2463	0.3401	0.3918
	540	0.2862	0.3799	0.2485	0.348	0.3894
	541	0.2722	0.364	0.2383	0.3235	0.3844
	542	0.2789	0.3702	0.2342	0.3276	0.3743
	543	0.2624	0.3613	0.2256	0.3197	0.366
	544	0.2661	0.3514	0.2251	0.3136	0.369
	545	0.259	0.3442	0.2199	0.2988	0.3446
	546	0.2512	0.3406	0.2111	0.3056	0.3393
	547	0.2582	0.3382	0.2156	0.2925	0.3421
	548	0.2403	0.3272	0.2079	0.2924	0.3381
	549	0.2396	0.3237	0.2051	0.2829	0.3211
	550	0.2383	0.3206	0.1957	0.2772	0.3283

## Sheet: FigS5c
Sup Fig 5c
	uM	KCl			NaCl
	0.1	10.03	7.353	7.075	11.681	12.307	11.785
	2	21.38	20.998	20.998	20.911	19.086	19.937
	5	35.703	32.835	31.531	16.809	15.262	16.478
	25	101.582	99.826	96.75	41.874	42.465	41.683

## Sheet: FigS5d
Sup Fig 5d
	OASL	N-OAS	C-UBL
	0.81986	0.954018
	0.924697	0.908738
	0.964187	0.969132
	0.831882	0.950591
		0.965426
		0.945672
		0.933526
		0.851533
		0.939386
		0.975835

## Sheet: FigS5j
Sup Fig 5j
	Volume	RIPK3+ZBP1+OASL	2 h	4.6006	5.816	3.2719	3.8677	3.5645	4.3739	4.0496	4.134	4.3423	3.786	4.685	4.7878	4.3238	3.8809	4.3001
			4 h	8.1836	8.1836	5.5814	4.8458	12.5654	5.758	11.3553	8.144	10.8886	10.3429	12.3097	10.5089	10.0265	12.1937	11.8193
			8 h	42.6369	31.1577	27.4197	30.0718	28.872	28.5931	29.6197	26.0083	26.256	25.828	24.5681	19.2159	30.4372	26.0444	32.9787
	Dry mass	RIPK3+ZBP1+OASL	2 h	0.3343	0.3814	0.2498	0.2566	0.2575	0.3259	0.2594	0.3378	0.3549	0.2537	0.2317	0.2986	0.3327	0.16	0.2952
			4 h	0.6368	0.5673	0.3554	0.2568	0.809	0.3883	0.5319	0.4299	0.7394	0.563	0.8366	0.6746	0.6516	0.8888	0.6757
			8 h	2.2038	1.7419	1.6984	1.4182	1.699	1.2947	1.6043	1.0133	1.3711	1.1871	1.0429	0.8905	1.6922	1.4992	2.1817

## Sheet: FigS5k
Sup Fig 5k
	Volume	RIPK3+ZBP1	2 h	1.4843	1.2101	1.2312	1.0572	1.4922	1.2734	1.218	1.3631	1.2365	1.1917	1.4211	1.3314	1.1047	0.9439	0.9149
			4 h	1.9721	1.5977	1.4949	1.4817	1.4527	1.4342	1.5081	1.16	1.5792	1.1258	1.5687	1.5239	1.632	1.6109	1.4421
			8 h	3.7016	2.0512	3.7596	3.9521	3.7148	4.9882	2.2067	2.8078	2.3939	2.3913	2.444	2.4756	2.9133	3.4221	3.6673
		RIPK3+ZBP1+OASL	2 h	3.9573	3.9257	2.4941	3.3219	2.7235	3.2719	3.2402	3.2244	3.4933	2.8658	2.8606	3.3035	3.0372	2.0934	3.198
			4 h	8.4235	7.0315	4.5031	2.879	5.6974	3.2165	6.7467	5.7897	8.0333	7.9595	8.6344	7.4085	7.0367	7.4691	7.448
			8 h	21.2025	19.6944	19.2135	14.7702	17.1602	16.6456	14.2028	17.7252	17.0568	17.6891	17.0303	15.0347	16.5134	17.6555	26.0348
	Dry mass	RIPK3+ZBP1	2 h	0.1748	0.1297	0.1279	0.1102	0.1765	0.1117	0.1204	0.1259	0.1155	0.1004	0.1474	0.1523	0.112	0.0613	0.0592
			4 h	0.1775	0.1377	0.1356	0.1639	0.0872	0.0942	0.1391	0.1127	0.1525	0.1039	0.1666	0.1404	0.1759	0.1753	0.1182
			8 h	0.2779	0.209	0.3128	0.35	0.2774	0.4978	0.1924	0.2671	0.1818	0.2017	0.2143	0.1896	0.2575	0.2774	0.3154
		RIPK3+ZBP1+OASL	2 h	0.3088	0.2984	0.2163	0.2343	0.219	0.2731	0.2263	0.2897	0.3103	0.2252	0.1792	0.2408	0.2754	0.1164	0.2517
			4 h	0.6148	0.5212	0.3201	0.1988	0.531	0.2983	0.4083	0.3635	0.6098	0.4966	0.6348	0.5607	0.4865	0.6713	0.5287
			8 h	1.4127	1.3093	1.3858	0.9731	1.2432	0.969	0.9717	0.8269	1.0701	0.9928	0.8567	0.7913	1.1214	1.2397	1.8147
