# Supplementary material for: OASL phase condensation induces amyloid-like fibrillation of RIPK3 to promote virus-induced necroptosis
Source: Nat Cell Biol. 2023 Jan 5;25(1):92–107. doi: 10.1038/s41556-022-01039-y (PMC9859756; doi:10.1038/s41556-022-01039-y)
Supplement: Supplementary file 27 — Statistical source data. [file 41556_2022_1039_MOESM27_ESM.xlsx]

## Sheet: FigS6a
Sup Fig 6a
	MCMV WT										MCMV M45mutRHIM
	dpi	Ripk3+/+				Ripk3-/-					dpi	Ripk3+/+					Ripk3-/-
	0	0	0	0	0	0	0	0	0		0	0	0	0	0	0	0	0	0	0	0
	2	20.69	9.2715	24.8	18.121	11.644	40	20.588	20.8		2	15.52	31.818	31.298	24.265	28.682	-1.333	7.843	13.64	10.77	7.5188
	4	22.069	12.583	32.8	25.503	14.384	33.846	22.059	24		4	9.77	23.485	18.321	11.765	14.729	18.67	16.34	21.21	15.38	15.789
	6	35.172	25.166	40	37.584	15.068	31.538	27.206	28		6	4.023	17.424		11.029				17.42	28.46	31.579
	8	20.69	14.57	16	22.819	11.644	22.308	18.382	15.2		8	3.448	13.636	11.45	5.8824	8.5271			10.61	20	21.805
	10	4.8276	2.649	5.6	6.0403	-3.425	10.769	5.8824	5.6		10	1.724	5.303	6.1069	0.7353	4.6512	-14	-5.882	4.545	15.38	15.038
	11	1.3793	-0.662	3.2	1.3423	-2.055	3.8462	1.4706	1.6		11	-1.724	1.5152	0.7634	1.4706	0.7752	2.667	-1.307			6.015

## Sheet: FigS6b
Sup Fig 6b
	MCMV WT										MCMV M45mutRHIM
	dpi	Ripk3+/+				Ripk3-/-					dpi	Ripk3+/+					Ripk3-/-
	0	100	100	100	100	100	100	100	100		0	100	100	100	100	100	100	100	100	100	100
	2	100.41	99.197	102.84	100	100.77	111.3	102.27	97.487		2	104.7	99.59	97.368	98.446	103.66	97.45	100	102.1	99.49	100.48
	4	101.66	97.992	100.57	95.455	100	102.17	102.73	101.51		4	106.3	99.59	103.68	99.482	103.14	98.72	98.04	98.46	101.5	100
	6	102.9	100.8	102.84	97.107	101.16	103.48	106.82	102.51		6	105.9	101.23	104.74	98.446	103.14	98.72	98.82	100	105.1	99.524
	8	103.32	102.01	105.68	97.934	102.32	106.52	109.55	105.03		8	107	102.05	107.89	102.07	106.81	100	103.1	91.28	102	100
	10	104.56	104.82	105.68	97.934	102.7	108.7	109.55	105.53		10	108.2	103.69	107.37	101.55	106.81	100	103.1	88.72	107.6	103.81
	11	103.73	104.42	104.55	95.868	104.63	107.83	109.09	103.52		11	107.8	102.46	107.37	101.04	105.24	100	99.22	90.77	108.1	100.95

## Sheet: FigS6d
Sup Fig 6d
	Oasl1+/+	Oasl1-/-
	3.05552	3.30103
	3.18709	2.84771
	3.54	4.63

## Sheet: FigS6e
Sup Fig 6e
	Oasl1+/+	Oasl1-/-
	2.05	3.27572
	2.1	3.27572
		3.74473

## Sheet: FigS6f
Sup Fig 6f
	MCMV			M45mutRHIM
	6dpi			2 dpi
	Oasl1+/+	Oasl1-/-		Oasl1+/+	Oasl1-/-
	57.53	43		93.13	47.48
	71.93	51.8		137.38	47.12
	59.03	40.52		113.4	33.98

## Sheet: FigS6g
Sup Fig 6g
	PBS		MCMV WT
	Oasl1+/+	Oasl1-/-	Oasl1+/+	Oasl1-/-
	10.811	12.321	27.083	23.461
	10.587	11.987	22.526	21.272
	12.385	14.291	18.097	21.521
	12.534	14.774	21.331	22.655
	9.157	9.84	38.766	20.418
	11.48	11.258	38.766	23.105
	12.169	8.408	22.142	19.43
	6.531	8.857	30.623	22.005
			28.288	17.866
			29.244	22.715
			30.28	15.46
			31.047	14.943
			29.639	13.492
			21.78	9.957
			20.915	8.299
			24.796	11.566
			21.389	11.459

## Sheet: FigS6h
Sup Fig 6h
	PBS		M45mutRHIM
	Oasl1+/+	Oasl1-/-	Oasl1+/+	Oasl1-/-
	11.823	18.572	20.048	7.986
	14.991	23.408	28.819	38.279
	18.182	13.392	20.571	7.986
	19.697	24.045	18.275	23.8
	15.194	9.38	20.51	11.834
	18.013	25.556	28.226	12.765
	21.551	7.986	25.913	13.508
	13.86	27.758	25.022	16.454
	25.069	18.711	26.492	20.331
	10.823	14.875	25.072	17.354
	11.505	15.066	23.244	17.593
	18.431	18.711	22.554	22.777
	14.875	27.456	20.342	13.508
	19.212	18.494	25.936	25.592
	12.796	30.119	21.98	23.269
	24.244	21.233	22.151	15.609
	12.414	22.286	25.047	19.495
	14.831	22.965	25.515	13.275
	15.619	20.009	29.082	12.917
	18.843	29.38	24.575	15.89
	18.66	23.314	24.68	15.349
	8.18	30.15	30.21	17.113
	17.924	23.985	29.086	17.452
	19.428	26.2	42.857	15.517
	20.542	30.497	29.609	18.621
	20.542	24.749	26.55	21.429
	25.92	31.554	45.546	19.555
	22.151	25.202	50.348	15.849
	18.396	27.161	60.027	19.957
	13.353	27.767	53.406	19.628
	16.906	29.451	46.817	26.2
			52.492	24.575
			59.5	26.422
			97.433	21.992
			97.433	16.906
			93.844	21.526
			81.519	17.534
			80.803	18.905
			54.103	17.857
			37.665	23.475
			77.541	21.313
